# Supplementary material for: 3D Printing of Individualized Microfluidic Chips with DLP-Based Printer
Source: Materials (Basel). 2023 Oct 31;16(21):6984. doi: 10.3390/ma16216984 (PMC10650121; doi:10.3390/ma16216984)
Supplement: Supplementary file 1 [file materials-16-06984-s001.zip]

Archive with 2 entries (2 files):
- Supplementary File-Materials-R2.pdf
- Video S1 Formation of hydrogel microspheres with 3D-printed microfluidic chip.mp4
